# Supplementary material for: Tag and Snag: A New Platform for Bioactive Natural Product Screening from Mixtures
Source: Molecules. 2023 Jul 28;28(15):5726. doi: 10.3390/molecules28155726 (PMC10421080; doi:10.3390/molecules28155726)
Supplement: Supplementary file 1 [file molecules-28-05726-s001.zip]

Archive with 1 entries (1 files):
- molecules-2514417-supplementary.pdf
